# Supplementary material for: Pentoxifylline and Norcantharidin Synergistically Suppress Melanoma Growth in Mice: A Multi-Modal In Vivo and In Silico Study
Source: Int J Mol Sci. 2025 Aug 4;26(15):7522. doi: 10.3390/ijms26157522 (PMC12347239; doi:10.3390/ijms26157522)
Supplement: Supplementary file 1 [file ijms-26-07522-s001.zip]

Archive with 10 entries (10 files):
- Figure_S1.pdf
- Figure_S2.pdf
- Figure_S3.pdf
- Figure_S4.pdf
- Figure_S5.pdf
- Figure_S6.pdf
- Figure_S7.pdf
- Figure_S8.pdf
- Table S1.pdf
- Table_S2.pdf
